# Supplementary material for: Amino acid biostimulant increases radiata pine photosynthetic efficiency and growth with shifts in mycobiome and nitrogen assimilation
Source: Environ Microbiome. 2025 Dec 14;21:15. doi: 10.1186/s40793-025-00835-x (PMC12821856; doi:10.1186/s40793-025-00835-x)
Supplement: Supplementary file 1 — Supplementary Material 1 [file 40793_2025_835_MOESM1_ESM.xlsx]

## Sheet: TableS1
Table S1: Fertigation regimes used in experimentation											Supplement calculation
	Inorganic Fert conc. (g/L)	ingorganic plant/week-mg/pt(133mL/L applied as 0.5mL/plant)	Inorganic applied nutrition dose (g)/L (FN-IF)	AA-Fert conc. (g/kg)	AAfert plant/week-mg/pt(145g/L applied as 0.5mL/plant)	AA applied nutrition dose (g)/L	Deficit in AA (g/L)	Additional nutrient in AA added through supplement (g/L)	Nutrient in AA fert after supplement (g/L) (FN-AA)		Salt	Amount (g/L)	P	K	Ca	Mg	S
Total N	153	10.1745	20.349	140	10.15	20.3	0.049		20.3		KH2PO4	21.444	4.88075	6.16099
P as PO4	45	2.9925	5.985	7.7	0.55825	1.1165	4.8685	4.88075	5.99725		KCl	40.4323		21.2046
K	240	15.96	31.92	32	2.32	4.64	27.28	27.3656	32.0056		CaCl2	4.29211			1.54994
Ca	12	0.798	1.596	0.32	0.0232	0.0464	1.5496	1.54994	1.59634		MgSO4.7H2O	19.574				1.9302	2.54646
Mg	15	0.9975	1.995	0.47	0.034075	0.06815	1.92685	1.9302	1.99835		Na2SO4	19.2419					4.34373
Mn	0.4	0.0266	0.0532	0.0049	0.00035525	0.0007105	0.0524895		0.0007105			TOTAL	4.88075	27.3656	1.54994	1.9302	6.8902
Zn	0.3	0.01995	0.0399	0.016	0.00116	0.00232	0.03758		0.00232
Cu	0.1	0.00665	0.0133	0.0011	7.975e-05	0.0001595	0.0131405		0.0001595
B	0.2	0.0133	0.0266	0.018	0.001305	0.00261	0.02399		0.00261
Fe	0.6	0.0399	0.0798	0.039	0.0028275	0.005655	0.074145		0.005655
S	68	4.522	9.044	15	1.0875	2.175	6.869	6.8902	9.0652
Green column = final nutrient comparison (FN-IF vs FN-AA)

## Sheet: TableS2
Table S2: Genus/species used as microbial inoculant
Genus	Species	ITS sequence	Lab_ID	Source
Thelophora	terrestris	GACCTGCGGAGGATCATTACTGAATTGTCAAACGGGTTGTTGCTGGCCCTCATAGGGGGCATGTGCACGCTCTGTTTACACATCCACTCACACCTGTGCACCCTCTGTAGTTCTATGGTCTGGGGGACCCTGTCTTCCTTCTGTGGTTCTACKTCTTTACACACACACTGTAATAAAGTTTTATGGAATGTACATCGCGTCTAACGCAATACAATACAACTTTCAGCAACGGATCTCTTGGCTCTCGCATCGATGAAGAACGCAGCGAAATGCGATAAGTAATGTGAATTGCAGAATTCAGTGAATCATCGAATCTTTGAACGCACCTTGCGCCCCTTGGCTATTCCGAGGGGCATGCCTGTTTGAGTATCATGAACACCTCAACTCTCATGGTTTGCC…	P1B7	Bago State Forest, NSW
Tomentella	radiosa	GACCTGCGGAGGATCATTACTGAATTGTCAAACGGGTTGTTGCTGGCCCTCATAGGGGGCATGTGCACGCTCTGTTTACACATCCACTCACACCTGTGCACCCTCTGTAGTTCTATGGTCTGGGGGACCCTGTCTTCCTTCTGTGGTTCTACKTCTTTACACACACACTGTAATAAAGTTTTATGGAATGTACATCGCGTCTAACGCAATACAATACAACTTTCAGCAACGGATCTCTTGGCTCTCGCATCGATGAAGAACGCAGCGAAATGCGATAAGTAATGTGAATTGCAGAATTCAGTGAATCATCGAATCTTTGAACGCACCTTGCGCCCCTTGGCTATTCCGAGGGGCATGCCTGTTTGAGTATCATGAACACCTCAACTCTCATGGTTTGCC…	P1C1	Bago State Forest, NSW
Rhizopogon	pseudoroseolus	ACCTGCGGAGGATCATTAACGAATATAATTCAGAGGGGGCTGTAGCTGGCTTCGGAAACGAGGCATGTGCACGCTCTTCTGTCTTTCATAACTCACCTGTGCACCTAATGTAGGATGCTCCTCCTTCGGGAGGGGGGACCTATGTCTTCATACGCCTCTTCGTGTAGAAAGTCTTAGAATGTTTACTATCAGAGAGTCGCGACTTCTAGGAGACGCGAATCTCTGAGACAAAAGTTAATTACAACTTTCAGCAATGGATCTCTTGGCTCTCGCATCGATGAAGAACGCAGCGAAAAGCGATATGTAATGTGAATTGCAGATCTACAGTGAATCATCGAATCTTTGAACGCACCTTGCGCTCCTCGGTGTTCCGAGGAGCATGCCTGTTTGAGTGTCAGT…	P1B5	Buccleuch State Forest, NSW
Rhizopogon	salebrosus	ATCATTAACGAATATAATTCGAGGGGCTGTCGCTGGCCTCGCTCGCGCGAGGCATGTGCACGCTTCTTGTTTTTCTCTCAACTCACCTGTGCACCTAATGTAGGATGCCTCTCCTCCGGGAGGGGGGACCTAYGTCTTCRTAACATCTTCGTGTAGAAAGTCTTTGAATGTTTACTATCATCGAGTCGCGACTTCTAGGAGACGCGATTCTTTGAGATAAAAGTTATTACAACTTTCAGCAACGGATCTCTTGGCTCTCGCATCGATGAAGAACGCAGCGAAAAGCGATATGTAATGTGAATTGCAGATCTACAGTGAATCATCGAATCTTTGAACGCACCTTGCGCTCCTCGGTGTTCCGAGGAGCATGCCTGTTTGAGTGTCAGTAAATTCTCAACC…	P1D5	Bago State Forest, NSW
Oidiodendron	sp	TAGTGACCTGCGGAGGGATCATTACAGAGTTCTCGCCCTCGCGGGTAGATCTCCCACCCCCTGTTATCGTTACTGTGTTGCTTTGGCGGGCTGCCAGGCCTGGCCTGGCCGCCGGCTCCGGCTGGCGCGCGCCCGCCAGAGGCCCGATAAATCCTGACTGTCGGTGTCGTCTGAGTACTATTACAATAGTTAAAACTTTCAACAACGGATCTCTTGGTTCTGGCATCGATGAAGAACGCAGCGAAATGCGATAAGTAATGCGAATTGCAGAATTCAGTGAGTCATCGAATCTTTGAACGCACATTGCGCCCTGTGGTATTCCGCAGGGCATGCCTGTTCGAGCGTCATTTCAACCCTCAAGCTCTGCTTGGTGTTGGGCCCTGCCCGCTCGCGGCCGGC…	P1E8A	Buccleuch State Forest, NSW
Mortierella	sp	ATAGTGACCTGCGGAGGATCATTACCAAGAGAAATCTTTCAACACTGAAAGATCTTTTCCTTTGTGCTGGCTTTGACCGTATGTAATTTTGGGACTTTAAAATGGTTCGCAAGGGCCGGTCCCAAAAACAATATATCATCCTTATGAAATTTTTTCTGAACAATTAAACAAAATGATTTTAATAATCTGTTTAAAACAACTTTCAACAACGGATCTCTTGGTTCTCGCATCGATGAAGAACGCAGCGAAATGCGATACGTAATGTGAATTGCAGAATTCAGTGAATCATCGAATCTTTGAACGCACATTGCACTCCTTGGTATTCCGAGGAGTATGCCTGTTTCAGTATCATGAGCACTCTCACACCTAACCTTTGGGTTTATGGCGTGGAATTGGAAT…	P1A5	Buccleuch State Forest, NSW
Sebacinales	sp	GTAGGTGACCTGCGGAAGGATCATTAACGATTGCAAAGTCGGTCGACAGTTGCTGGCGGAAACGCATGTGCACGTCGATCGCAAACCCMAWCCMMMCMCCCSKGAACTCCACSGGCTCCAAAGTCTGTGAAARGGCCTCCSGGGCMCCCTTTTTTACCCMCTCTGTTTGGWAARGAATGGCMWATGTGCCTAAAGCSCAAAAAGCAAACMACTTTCAACAACCGAACTTTTGGCTCTTSCATCCATKAARAAASCARCCRAATGGSATWARTAATGGGAATTGGMRAAATTMRTGAATCCWCSAAWCCTTTAAMSCMMCTTGGMMCCTTTGGTATTCCSAARGGTAMMCCCSTTTGARTGTTMTTTTWATCTCCCCCCMRAATTTTTTTTTTCCCGGAA…	P1C11	HVP Rennick plantation, VIC
Rhodocollybia	sp	TGACCTGCGGAGGWCATTATTGMGATATAACGGTGCTTTGTTAGTCCTTGTGATGCAAAGTCAGTGCTGGCTTTCTACAAAGTATGTGCACACTTTGCTTGTGGGGTTCTAGCAATAAACTGTTTCTTATCCATCCACCTGTGCACTTTTTGTAGGAGTTTTTATTAGGCCCGGCCCTCAAGTCGAAAGATTTGTTAGTTTGGCATAATAGGACTTCTATGTCTTTATAAACCATTGAAGTATGTCTAGAATGTTATTTTACTGGGACTTCATTGACCCTTTAAACTTTATACAACTTTCAGCAACGGATCTCTTGGCTCTCCCATCGATGAAGAACGCAGCGAAATGCGATAAGTAATGTGAATTGCAGAATTCAGTGAATCATCGAATCTTTGAACG…	P1E10	Buccleuch State Forest, NSW
Helotiales	sp	AGTGATCCCTCTGCAGCGAACCTTTGGAAGCCTTTGCACCCCAGAAATGGGGGTCTTAGCGACTAAAAATAAGAGACAGCAAGTAGCGTTAACCGCTGCAACATAATCGAATTGCGGGGACATCCTAAAGCCTTGACAGTACTAACCTTTGGTAGAAATATCATAGGGGCCCATGCTAGAAACATGGGGGACAGTAATAATCTGTCAGGATGTTTAATGGACGATCCGCAGCGGAGCTCCTGTCGCCATCGGCTATGGAGAACGTTCACAGACTAAGTGATTATGGACAGGACATCCTGTTTAAGATATAGTCGGGCTACTTCAGAAATGAGGTAGGTATTCGCTACGAATACATGGTCAGAAGTGCTCGAAGTGGCATTGGGATCAAGGCTATCCCCT…	P1F9	Buccleuch State Forest, NSW
Metapochonia	sp	ACCAGCGGAGGGATCATTACCGAGTTATTCTACTCCCAAACCCCTGTGAACTTATACCTTTACTGTTGCTTCGGCGGGTTAACGCCCCGGAAGGCCCGCGAGGGCCGCCGGAACCAGGCGCCCGCCGGGGGACCAAAACTCTTGTATCTTTTTTATAGCATGTCTGAGTGGAATCATAAACAAATGAATCAAAACTTTCAACAACGGATCTCTTGGTTCTGGCATCGATGAAGAACGCAGCGAAATGCGATAAGTAATGTGAATTGCAGAATTCAGTGAATCATCGAATCTTTGAACGCACATTGCGCCCGCCAGTATTCTGGCGGGCATGCCTGTTCGAGCGTCATTTCAACCCTCAAGCCCCGGTGGCCTGGTGTTGGGGACCGGCGACCTCGCCCG…	P1G11	Green Hills State Forest, NSW
Tolaromyces	resedanus	GACCTGCGGAGGATCATTACCGAGTGCGGGCTCTCGCAGCCCAACCTCCCACCCGTGTTTACCGTGACCCTGTTGCTTCGGCGGGCCCACTGGGCCTATGCCTGGTCGCCGGGGGGCGTCTCGTCCCCGGGTCCGCGCCCGCCGGAGAATCTCTGAACCCTGTCTGAAGTAAGTGTCTGAGTGAAGATTTTAAATCATTAAAACTTTCAACAACGGATCTCTTGGTTCCGGCATCGATGAAGAACGCAGCGAAATGCGATAAGTAATGTGAATTGCAGAATTCCGTGAATCATCGAATCTTTGAACGCACATTGCGCCCCCTGGCATTCCGGGGGGCATGCCTGTCCGAGCGTCATTTCACCCCCTCAAGCACGGCTTGTGTGTTGGACATTGTCCCCT…	P1E7A	HQ Plantations, QLD
Phialocephala	fortinii	GTGACCTGCGGAGGATCATTACAAGTGAGGCTACCGAACGWCTGGAAACAGCGGTTAGGAGCTTACACCCACCCGTGTTTACATACTATTGTTGCTTTGGCGGGCCGTGGCCTCCACTGCGGGCTCTGCTCGTGTGTGCCCGCCAGAGAACCAAACTCTGAATGTTAGTGATGTCTGAGTACTATCTAATAGTTAAAACTTTCAACAACGGATCTCTTGGTTCTGGCATCGATGAAGAACGCAGCGAAATGCGATAAGTAATGTGAATTGCAGAATTCAGTGAATCATCGAATCTTTGAACGCACATTGCGCCCTGTGGTATTCCGCAGGGCATGCCTGTTCGAGCGTCATTTAACCACTCACGCCTAGCGTGGTATTGGGGCACGCGGTCTCCGCGGC…	P1F1	Buccleuch State Forest, NSW
Serendipita	sp	GTGACCTGCGGAGGATCATTAACGATTGCAAAGTCGGTCGACAGTTGCTGGCGGAAACGCATGTGCACGTCGATCGCAAACCCAATCCACACACCCGTGAACTCTACGGCCTCGAAAGTCTGTGAAAGGACCTCCGGGGCACCCTTTTTTACCCACTCTGTTTGTAAAGGAATGTCATATGTGCCTAAAGCGCAGAAAGCAAACAACTTTCAACAACGGATCTCTTGGCTCTCGCATCGATGAAGAACGCAGCGAAATGCGATAAGTAATGTGAATTGCAGAATTCAGTGAATCATCGAATCTTTGAACGCACCTTGCACCCTTTGGTATTCCGAAGGGTACACCCGTTTGAGTGTCATTGTAATCTCACCCCAGATATTTATTTATCCGGGAGTGGAC…	P2A1	HVP Rennick Plantation, VIC
Scleroderma	austral	GTGACCTGCGGAAGGATCATTATCGAAACCCGAACGTCCGAGAGGGGGGGGAAACCCCCCTTCCGGGCTTTCGAACCCTTTCAACACCCTTGTGCACTCGCTGTAGGTCCCTCGGGATCTACGTCTCCCTTCGAACTCGCATGTCTACAGAATGTATGCCTCGTGTCTCGGCCTCGACCCCCAGGGTCCCGCGTCGAARACCGTGAAATCAATACAACTTTCAGCAACGGATCTCTTGGCTCTCGCATCGATGAAGAACGCAGCGAATCGCGATAAGTAATGTGAATTGCAGATTTTCCGTGAATCATCGAATCTTTGAACGCACCTTGCGCTCCTCGGTATTCCGAGGAGCATGCCTGTTCGAGTGTCATCGAAATCTCGAATCGAAGCTTGGACCTG…	P2B9	HVP Rennick Plantation, VIC
Suillus	sp	GCGGAGGATCATTAATGAAATTATAATCCGGCGAGGGAAAGGCCSGGRRAAMYGGYSSYGGGCCCCTTWAAAMGGGGMTGGGGMCCCCCCTCTTTCCGACCTTTSSCGKWWGGGGGGGGGGGGGCCAACCCCCCCGCGYCTTCATATMCCTCTYCGKGTARAARGTCTTTGAACGTTTTTATCATCGTCRAGTCSCGACTTCCAGGARACSCGATTCTTCRARACAAAAGTTATTACAACTTTCASCAATGGATCTCTTGGCTCTCGCATCRATRAARAACGCASCGAATCSCGATATGTAAKGKGAATTGCARATCTACAGKGAATCATCRAAYCTTTGAACSCMCCTKGSGCTCCTCGGKGTTCCRAGGAGCATGCCTGTTCRAGCGTCAGTAAATT…	P1B4	Bago State Forest, NSW
Laccaria	sp	TTTCCGTAGGTGAACCTGCGGAAGGATCATTATTGAATAAACCTGATGTGATTGTTAGCTGGCTTTTCGAAGCATGTGCTCATCCGTCATCTTTATCTCTCCACCTGTGCACATTTTGTAGTCTTGGATACCTCTCGAGGAAACTCGGATTTTAGAATCGCTGTGCTGTACAAGTCGGCTTTTCTTTCATTTCCAAGACTATGTTTTTATATACACCAAAGTATGTTTATAGAATGTCATCAATGGGAACTTGTTTCCTATAAAATTATACAACCTTCAGCAACGGATCTCTTGGCTCTCGCATCGATGAAGAACGCAGCGAAATGCGATAAGTAATGTGAATTGCAGAATTCAGTGAATCATCGAATCTTTGAACGCACCTTGCGCTCCTTGGTATTC…	S238N	Tree-Microbe Interactions Department Collection, INRA-Nancy, France
Tulasnellacea	sp	GCGGAGGWCATAGTTTGAATTCGTTCATCTTGATTTGRAGGCGKGCCGTCGMAARACGGTCGTCCCACCTTCACTTTGCAGCCAGGCCGGAGCTGGATAATTGAGCCRAGCCCGKGTTACTCCTTGTGAGCACACGCTAAARAGCGATATATACGTGTCTTGTARACTCCRATAATAARAAATACAACCAGTAGCACTGGATCCCTCGGCATGCCATTCRATGAARACCGTASCGAGTTGCGATAAGCGATGTGATATGCRAGTCCCAAACTGATACGTGAACCATCGGATCGTCRAACGCACTGCACCGAGGATTGCCCATCCACGGTATACCACATTGAGKGTCATTATTCGTTCGTCTCTGACRAGTTCGGGGTCCACGGCCTTGCCGCGTTCCCT…	P2H2	Bago State Forest, NSW
Mycena	sp	ACCTGCGGAGGATCATTATCTGAATAATTGGTACTGATGCTGGCCTCCCCGGAGGCATGTGCTCGTATCATCTTATTAACTTATCTCTTGTGCACCTTTTGTAGTCTCTGAAGTGGCCTGTGCGGAAACGCGCAGTTGCGCTTCTAGAGGCCCCGTAAAAACGGGTCTCTTGAATGCGGTCTGGGGTATTGAATGGAAACGTTCTGACCCTGTTTCACTTTGAGACTATGTTTTACACACCCTATACAAAGTTACAGAATGTCTTTTTATTGACTGCAAAGTCAGTAAACCTTATACAACTTTCAGCAACGGATCTCTTGGCTCTCCCATCGATGAAGAACGCAGCGAAATGCGATAACTAATGTGAATTGCAGAATTCAGTGAATCATCGAGTCTTTG…	P2D8	Bago State Forest, NSW
Suillus	cothurnatus	TGCGGAGGATCATTAATGAAATTATAATCCGGCGAGGGAAAGGCCSGGRRAAMYGGYSCTGGGCCCCTTAAAAMSGGSMTGGGGMCCCCCCCCTTCCCSACCTTCSSCSKAWGGGSSKGGGGGGGCCAACCCCCCCSCGYCTTCATATMCCYCTYCGKGTARAARGYCTTTGAACGTTTTTATCATCGTCRAGTCSCGACTTCCAGGARACSCGATTCTTCRARACAAAAGTTATTACAACTTTCASCAAKGGATCTCTKGGCTCTCGCATCGATRAARAACSCASCGAATCSCGATATGTAAKGKGAATTGCARATCTACAGTGAATCATCGAAYCTTTGAACSCMCCTKGSGCTCCTCGGKGTTCCRAGGAGCATGCCTGTTCRAGCGTCAKTAAAT…	P2E7	Bago State Forest, NSW
Trichoderma	sp	TGACCAGCGGAGGGATCATTACCGAGTTTACAACTCCCAAACCCAATGTGAACGTTACCAAACTGTTGCCTCGGCGGGATCTCTGCCCCGGGTGCGTCGCAGCCCCGGACCAAGGCGCCCGCCGGAGGACCAACCAAAACTCTTTTGTATACCCCCTCGCGGGTTTTTATATCTGAGCCATCTCGGCGCCTCTCGTAGGCGTTTCGAAAATGAATCAAAACTTTCAACAACGGATCTCTTGGTTCTGGCATCGATGAAGAACGCAGCGAAATGCGATAAGTAATGTGAATTGCAGAATTCAGTGAATCATCGAATCTTTGAACGCACATTGCGCCCGCCAGTATTCTGGCGGGCATGCCTGTCCGAGCGTCATTTCAACCCTCGAACCCCTCCGGGGGG…	P2F8	Bago State Forest, NSW
Umbelopsis	ramanniana	ATAGRTGACCTGCGGAGGATCATTACTGAAGTGAGTCTTCATCATTGAAGCTTCTTCCCATTGTGCTGGCTTTGACCGTATGTTATGTTGGGGATTAAACATGGTTAGRATTTATTYTAGCCGTCCCCAACAATTATCTCATCCTTTATTAAATTGAACTGAACTCATTTTGAGATTACATAAAAAATAATCTTTTAATACAACTTTCAACAACGGATCTCTTGGTTCTCGCATCGATGAAGAACGCAGCGAAATGCGATACGTAATGTGAATTGCAGAATTCAGTGAATCATCGAATCTTTGAACGCACATTGCACTCTATGGTATTCCGTAGAGTATGCCTGTTTCAGTATCATGAACACCTCACTACTATAACTTTATTGTTGTAATAGTGGACTT…	P2F6	Bago State Forest, NSW
Umbelopsis	dimorpha	TGCGGAGGATCATTACCAAGAGAAATCTTTCAACACTGAAAGATCTTTYCCTTTGTGCTGGCTTTGACCGTATGTAATTTTGGGACTTTAAAATGGTTCGCAAGGGCCGGTCCCAAAAACAATATATCATCCTTATGAAATTTTTTCTGAACAATTAAACAAATGATTTTAATAATCTGTTTAAAACAACTTTCAACAACGGATCTCTTGGTTCTCGCATCGATGAAGAACGCAGCGAAATGCGATACGTAATGTGAATTGCAGAATTCAGTGAATCATCGAATCTTTGAACGCACATTGCACTCCTTGGTATTCCGAGGAGTATGCCTGTTTCAGTATCATGAGCACTCTCACACCTAACCTTTGGGTTTATGGCGTGGAATTGGAATGCGCCGACTG…	P2G6	Bago State Forest, NSW

## Sheet: TableS3
Table S3: Effect of fertigation on radiata pine growth morphology
			95% CI				Effect Size
Variable	Group	Mean ± SD	95% CI Lower Bound	95% CI Upper Bound	Mean Difference	Percent Change (%)	Glass's Δ	Effect Size Cat (Δ)	p-value (Δ)
Shoot weight	FN-AA	2.342 ± 1.081	2.037	2.648	0.724	44.774	1.493	Very Large	0
Shoot weight	HN-AA	2.208 ± 0.734	1.984	2.432	0.59	36.487	1.217	Large	0
Shoot weight	HN-IF	1.477 ± 0.517	1.302	1.652	−0.141	−8.708	−0.290	Small	0.106
Shoot weight	FN-IF	1.618 ± 0.485	NA	NA	NA	NA	NA	NA	NA
Root weight	FN-AA	0.661 ± 0.334	0.548	0.774	−0.165	−19.992	−0.581	Medium	0.003
Root weight	HN-AA	0.754 ± 0.285	0.652	0.857	−0.072	−8.703	−0.253	Small	0.17
Root weight	HN-IF	0.735 ± 0.241	0.642	0.828	−0.091	−11.023	−0.320	Small	0.075
Root weight	FN-IF	0.826 ± 0.284	NA	NA	NA	NA	NA	NA	NA
Root-shoot ratio	FN-AA	0.280 ± 0.069	0.238	0.322	−0.240	−46.142	−1.606	Very Large	0
Root-shoot ratio	HN-AA	0.341 ± 0.070	0.298	0.383	−0.179	−34.493	−1.201	Large	0
Root-shoot ratio	HN-IF	0.511 ± 0.099	0.466	0.556	−0.009	−1.683	−0.059	Negligible	0.742
Root-shoot ratio	FN-IF	0.520 ± 0.149	NA	NA	NA	NA	NA	NA	NA
Plant height	FN-AA	112.229 ± 28.400	102.774	121.684	10.879	10.734	0.469	Small	0.013
Plant height	HN-AA	108.967 ± 24.840	100.282	117.652	7.617	7.515	0.328	Small	0.077
Plant height	HN-IF	99.041 ± 23.226	90.897	107.185	−2.309	−2.278	−0.100	Negligible	0.576
Plant height	FN-IF	101.350 ± 23.195	NA	NA	NA	NA	NA	NA	NA
Collar diameter	FN-AA	3.030 ± 0.720	2.805	3.255	0.096	3.272	0.194	Negligible	0.295
Collar diameter	HN-AA	3.122 ± 0.636	2.917	3.328	0.188	6.419	0.381	Small	0.041
Collar diameter	HN-IF	2.877 ± 0.513	2.7	3.053	−0.057	−1.954	−0.116	Negligible	0.515
Collar diameter	FN-IF	2.934 ± 0.495	NA	NA	NA	NA	NA	NA	NA
Mycorrhization(%)	FN-AA	51.437 ± 18.954	45.626	57.248	−2.335	−4.342	−0.192	Negligible	0.302
Mycorrhization(%)	HN-AA	51.667 ± 16.528	46.428	56.905	−2.105	−3.914	−0.173	Negligible	0.347
Mycorrhization(%)	HN-IF	53.683 ± 15.013	48.923	58.443	−0.089	−0.165	−0.007	Negligible	0.967
Mycorrhization(%)	FN-IF	53.772 ± 12.191	NA	NA	NA	NA	NA	NA	NA
FN-AA = Full nurtrient amino-acid fertigation
HN-AA = Half nurtrient amino-acid fertigation
FN-IF = Full nurtrient inorganic fertigation (control)
HN-IF = Half nurtrient irorganic fertigation
NA = Not applicable

## Sheet: TableS4
Table S4: Effect of fertigation on radiata pine needle chlorophyll and total N content
			95% CI				Effect Size
Variable	Group	Mean ± SD	95% CI Lower Bound	95% CI Upper Bound	Mean Difference	Percent Change (%)	Glass's Δ	Effect Size Cat (Δ)	p-value (Δ)
Chl_a	FN-AA	1.070 ± 0.224	0.996	1.144	0.366	51.979	2.108	Very Large	0
Chl_a	HN-AA	1.082 ± 0.181	1.018	1.146	0.378	53.642	2.175	Very Large	0
Chl_a	HN-IF	0.697 ± 0.177	0.636	0.759	−0.007	−0.951	−0.039	Negligible	0.828
Chl_a	FN-IF	0.704 ± 0.174	NA	NA	NA	NA	NA	NA	NA
Chl_b	FN-AA	0.475 ± 0.137	0.434	0.516	0.141	42.175	1.849	Very Large	0
Chl_b	HN-AA	0.430 ± 0.095	0.399	0.461	0.096	28.604	1.254	Large	0
Chl_b	HN-IF	0.332 ± 0.072	0.306	0.358	−0.002	−0.667	−0.029	Negligible	0.869
Chl_b	FN-IF	0.334 ± 0.076	NA	NA	NA	NA	NA	NA	NA
total_chl	FN-AA	1.545 ± 0.296	1.446	1.644	0.507	48.822	2.117	Very Large	0
total_chl	HN-AA	1.512 ± 0.220	1.428	1.595	0.473	45.58	1.977	Very Large	0
total_chl	HN-IF	1.029 ± 0.236	0.946	1.113	−0.009	−0.860	−0.037	Negligible	0.834
total_chl	FN-IF	1.038 ± 0.239	NA	NA	NA	NA	NA	NA	NA
N	FN-AA	1.729 ± 0.287	1.64	1.819	0.589	51.708	3.202	Very Large	0
N	HN-AA	1.627 ± 0.191	1.559	1.695	0.487	42.732	2.646	Very Large	0
N	HN-IF	1.114 ± 0.232	1.041	1.187	−0.026	−2.297	−0.142	Negligible	0.424
N	FN-IF	1.140 ± 0.184	NA	NA	NA	NA	NA	NA	NA
FN-AA = Full nurtrient amino-acid fertigation
HN-AA = Half nurtrient amino-acid fertigation
FN-IF = Full nurtrient inorganic fertigation (control)
HN-IF = Half nurtrient irorganic fertigation
NA = Not applicable

## Sheet: TableS5
Table S5:Effect of fertigation on radiata pine photosynthetic efficacy
			95% CI				Effect Size
Variable	Group	Mean ± SD	95% CI Lower Bound	95% CI Upper Bound	Mean Difference	Percent Change (%)	Glass's Δ	Effect Size Cat (Δ)	p-value (Δ)
Fv​/Fm​	FN-AA	0.517 ± 0.072	0.493	0.542	0.021	4.146	0.339	Small	0.074
Fv​/Fm​	HN-AA	0.516 ± 0.055	0.495	0.537	0.019	3.829	0.313	Small	0.091
Fv​/Fm​	HN-IF	0.493 ± 0.059	0.472	0.514	−0.004	−0.727	−0.059	Negligible	0.738
Fv​/Fm​	FN-IF	0.497 ± 0.061	NA	NA	NA	NA	NA	NA	NA
ϕPSII	FN-AA	0.322 ± 0.075	0.296	0.348	0.032	10.882	0.474	Small	0.014
ϕPSII	HN-AA	0.319 ± 0.055	0.296	0.341	0.028	9.756	0.425	Small	0.023
ϕPSII	HN-IF	0.296 ± 0.068	0.272	0.32	0.006	1.984	0.086	Negligible	0.627
ϕPSII	FN-IF	0.290 ± 0.067	NA	NA	NA	NA	NA	NA	NA
LEF	FN-AA	77.162 ± 18.277	70.652	83.672	7.531	10.815	0.446	Small	0.02
LEF	HN-AA	75.725 ± 15.274	69.899	81.551	6.093	8.751	0.361	Small	0.052
LEF	HN-IF	71.468 ± 17.120	65.505	77.431	1.837	2.638	0.109	Negligible	0.541
LEF	FN-IF	69.632 ± 16.884	NA	NA	NA	NA	NA	NA	NA
ϕNO	FN-AA	0.152 ± 0.034	0.14	0.165	0.006	4.087	0.18	Negligible	0.337
ϕNO	HN-AA	0.151 ± 0.030	0.14	0.163	0.005	3.394	0.15	Negligible	0.414
ϕNO	HN-IF	0.142 ± 0.027	0.131	0.153	−0.004	−2.814	−0.124	Negligible	0.485
ϕNO	FN-IF	0.146 ± 0.033	NA	NA	NA	NA	NA	NA	NA
ϕNPQ	FN-AA	0.526 ± 0.094	0.494	0.559	−0.037	−6.648	−0.461	Small	0.016
ϕNPQ	HN-AA	0.530 ± 0.068	0.503	0.557	−0.033	−5.917	−0.411	Small	0.028
ϕNPQ	HN-IF	0.562 ± 0.081	0.534	0.59	−0.002	−0.298	−0.021	Negligible	0.907
ϕNPQ	FN-IF	0.564 ± 0.081	NA	NA	NA	NA	NA	NA	NA
NPQt	FN-AA	3.735 ± 1.382	3.255	4.216	−0.349	−8.556	−0.289	Small	0.126
NPQt	HN-AA	3.689 ± 1.042	3.281	4.098	−0.395	−9.680	−0.327	Small	0.078
NPQt	HN-IF	4.163 ± 1.288	3.726	4.601	0.079	1.924	0.065	Negligible	0.714
NPQt	FN-IF	4.085 ± 1.208	NA	NA	NA	NA	NA	NA	NA
qL	FN-AA	0.446 ± 0.102	0.408	0.484	0.027	6.337	0.259	Small	0.17
qL	HN-AA	0.445 ± 0.100	0.408	0.481	0.026	6.093	0.249	Small	0.177
qL	HN-IF	0.435 ± 0.099	0.4	0.471	0.016	3.899	0.159	Negligible	0.371
qL	FN-IF	0.419 ± 0.103	NA	NA	NA	NA	NA	NA	NA
qP	FN-AA	0.620 ± 0.098	0.583	0.657	0.037	6.342	0.359	Small	0.059
qP	HN-AA	0.618 ± 0.091	0.583	0.654	0.035	6.042	0.342	Small	0.065
qP	HN-IF	0.598 ± 0.100	0.562	0.634	0.015	2.546	0.144	Negligible	0.418
qP	FN-IF	0.583 ± 0.103	NA	NA	NA	NA	NA	NA	NA
SPAD	FN-AA	41.197 ± 8.622	38.208	44.186	4.55	12.415	0.608	Medium	0.002
SPAD	HN-AA	40.347 ± 10.463	37.067	43.627	3.7	10.097	0.494	Small	0.009
SPAD	HN-IF	36.871 ± 8.305	34.109	39.634	0.224	0.612	0.03	Negligible	0.866
SPAD	FN-IF	36.647 ± 7.483	NA	NA	NA	NA	NA	NA	NA
PSI_ACT	FN-AA	3.723 ± 0.968	3.419	4.026	1.296	53.382	2.05	Very Large	0
PSI_ACT	HN-AA	3.694 ± 1.042	3.383	4.004	1.267	52.186	2.004	Very Large	0
PSI_ACT	HN-IF	2.467 ± 0.671	2.239	2.695	0.04	1.651	0.063	Negligible	0.721
PSI_ACT	FN-IF	2.427 ± 0.632	NA	NA	NA	NA	NA	NA	NA
PSI_O	FN-AA	0.538 ± 0.079	0.511	0.566	−0.038	−6.583	−0.546	Medium	0.005
PSI_O	HN-AA	0.548 ± 0.074	0.522	0.574	−0.029	−5.011	−0.416	Small	0.026
PSI_O	HN-IF	0.571 ± 0.075	0.546	0.597	−0.005	−0.888	−0.074	Negligible	0.679
PSI_O	FN-IF	0.576 ± 0.070	NA	NA	NA	NA	NA	NA	NA
PSI_OR	FN-AA	0.263 ± 0.126	0.223	0.302	0.161	157.675	1.912	Very Large	0
PSI_OR	HN-AA	0.244 ± 0.113	0.208	0.279	0.142	138.837	1.684	Very Large	0
PSI_OR	HN-IF	0.117 ± 0.092	0.086	0.148	0.015	14.896	0.181	Negligible	0.311
PSI_OR	FN-IF	0.102 ± 0.084	NA	NA	NA	NA	NA	NA	NA
PSI_OX	FN-AA	0.201 ± 0.099	0.161	0.242	−0.124	−38.033	−1.023	Large	0
PSI_OX	HN-AA	0.209 ± 0.087	0.171	0.247	−0.116	−35.729	−0.961	Large	0
PSI_OX	HN-IF	0.316 ± 0.132	0.272	0.36	−0.009	−2.710	−0.073	Negligible	0.682
PSI_OX	FN-IF	0.325 ± 0.121	NA	NA	NA	NA	NA	NA	NA
FN-AA = Full nurtrient amino-acid fertigation
HN-AA = Half nurtrient amino-acid fertigation
FN-IF = Full nurtrient inorganic fertigation (control)
HN-IF = Half nurtrient irorganic fertigation
NA = Not applicable

## Sheet: TableS6
Table S6: SPIEC-EASI (MB) network metrics
	FN-IF network	FN-AA network
Nodes	34	40
Edges	22	51
Avg Degree	1.29	2.55
Avg Path Length	2.891	4.0067
Diameter	5	11
Clust Coeff	0	0.078
Mddularity	0.5816	0.5638
Edge Density	0.03921	0.06538

## Sheet: TableS7
Table S7: Effect of fertigation on radiata pine needle hormone level
			95% CI				Effect Size
Variable	Group	Mean ± SD	95% CI Lower Bound	95% CI Upper Bound	Mean Difference	Percent Change (%)	Glass's Δ	Effect Size Cat (Δ)	p-value (Δ)
SA	FN-AA	701.095 ± 770.398	407.56	994.63	253.829	56.751	0.627	Medium	0.014
SA	FN-IF	447.266 ± 405.103	NA	NA	NA	NA	NA	NA	NA
ABA	FN-AA	1247.123 ± 784.529	871.239	1,623.008	377.046	43.335	0.492	Small	0.05
ABA	FN-IF	870.077 ± 766.229	NA	NA	NA	NA	NA	NA	NA
GA3	FN-AA	0.248 ± 0.280	0.05	0.446	−0.349	−58.461	−0.707	Medium	0.006
GA3	FN-IF	0.598 ± 0.494	NA	NA	NA	NA	NA	NA	NA
GA4	FN-AA	109.047 ± 102.074	47.744	170.351	−100.603	−47.986	−0.696	Medium	0.007
GA4	FN-IF	209.651 ± 144.593	NA	NA	NA	NA	NA	NA	NA
IAA	FN-AA	175.384 ± 31.100	158.464	192.304	20.249	13.052	0.534	Medium	0.035
IAA	FN-IF	155.135 ± 37.927	NA	NA	NA	NA	NA	NA	NA
JA	FN-AA	1.218 ± 1.280	0.49	1.946	0.154	14.513	0.092	Negligible	0.705
JA	FN-IF	1.064 ± 1.672	NA	NA	NA	NA	NA	NA	NA
JA_ILE	FN-AA	4.437 ± 5.604	0.918	7.955	−3.042	−40.678	−0.360	Small	0.147
JA_ILE	FN-IF	7.479 ± 8.454	NA	NA	NA	NA	NA	NA	NA
JA_ILE_2nd_peak	FN-AA	3.897 ± 3.654	1.106	6.688	−2.622	−40.225	−0.368	Small	0.137
JA_ILE_2nd_peak	FN-IF	6.519 ± 7.117	NA	NA	NA	NA	NA	NA	NA
FN-AA = Full nurtrient amino-acid fertigation
HN-AA = Half nurtrient amino-acid fertigation
FN-IF = Full nurtrient inorganic fertigation (control)
HN-IF = Half nurtrient irorganic fertigation
NA = Not applicable

## Sheet: TableS8
Table S8: Pearson’s correlations of needle hormone levels with all major root fungal genera
	g__Xenoacremonium		g__Pseudoarthrographis		g__Epicoccum		g__Meliniomyces		g__Fusarium		g__Phialocephala		g__Ascocorticium		g__Hydnaceae_gen_Incertae_sedis		g__Apiotrichum		g__Dactylonectria		g__Pezoloma		g__Mytilinidion		g__Serendipita		g__Oliveonia		g__Candida		g__Clonostachys		g__Magnaporthales_gen_Incertae_sedis		g__Sporothrix		g__Hyphodiscus		g__Mariannaea		g__Phialemonium		g__Acremonium		g__Umbilicariales_gen_Incertae_sedis		g__Pseudogymnoascus		g__Oidiodendron
	pearson's r	p-value	pearson's r	p-value	pearson's r	p-value	pearson's r	p-value	pearson's r	p-value	pearson's r	p-value	pearson's r	p-value	pearson's r	p-value	pearson's r	p-value	pearson's r	p-value	pearson's r	p-value	pearson's r	p-value	pearson's r	p-value	pearson's r	p-value	pearson's r	p-value	pearson's r	p-value	pearson's r	p-value	pearson's r	p-value	pearson's r	p-value	pearson's r	p-value	pearson's r	p-value	pearson's r	p-value	pearson's r	p-value	pearson's r	p-value	pearson's r
ABA	0.36	0.00502	-0.17	0.199	-0.11	0.39	-0.12	0.375	-0.02	0.891	-0.18	0.173	-0.19	0.157	-0.18	0.162	0.31	0.0176	-0.08	0.551	-0.01	0.914	-0.21	0.106	-0.32	0.0123	-0.15	0.248	0	0.977	0	0.98	-0.12	0.377	0.36	0.00505	0.16	0.214	0.3	0.0191	-0.03	0.808	-0.05	0.698	-0.3	0.0206	-0.04	0.781	-0.07
SA	0.03	0.848	-0.12	0.359	0.48	0.000136	-0.04	0.765	-0.14	0.306	-0.12	0.386	-0.17	0.211	0.06	0.629	-0.06	0.655	-0.12	0.385	-0.03	0.797	-0.06	0.637	-0.28	0.0336	-0.04	0.764	0.2	0.122	-0.11	0.413	-0.23	0.0806	0.3	0.0227	0.42	0.000891	-0.1	0.473	0.04	0.749	-0.07	0.595	-0.11	0.404	-0.26	0.0451	-0.15
JA	-0.06	0.658	0.03	0.799	0.35	0.00641	-0.18	0.171	-0.25	0.0525	-0.11	0.398	0.19	0.142	0.25	0.0599	-0.14	0.293	-0.08	0.566	0.07	0.609	-0.17	0.209	-0.08	0.555	-0.04	0.782	-0.05	0.731	-0.1	0.435	0.12	0.372	0.13	0.312	0.11	0.406	-0.06	0.676	0.31	0.0184	0.27	0.0373	-0.1	0.429	0.12	0.38	-0.04
JA_ILE	-0.13	0.336	0.17	0.205	-0.19	0.149	-0.21	0.105	0.23	0.0862	-0.04	0.779	-0.01	0.951	-0.02	0.873	-0.14	0.303	0.63	7.63e-08	0.09	0.486	-0.03	0.849	0.01	0.942	0.16	0.215	-0.07	0.623	0.18	0.173	0.04	0.755	-0.01	0.934	-0.11	0.425	0.02	0.877	-0.07	0.601	-0.08	0.547	0.08	0.526	0.06	0.63	0.04
GA3	-0.2	0.138	0.27	0.0422	-0.2	0.139	-0.15	0.251	0.1	0.468	0.04	0.751	0.03	0.814	0.09	0.494	-0.23	0.0802	0.13	0.328	0.13	0.329	0	0.992	0.22	0.101	0.37	0.00443	-0.16	0.232	-0.02	0.873	0.2	0.137	-0.14	0.278	-0.19	0.141	-0.13	0.331	0.25	0.0597	0.22	0.1	0.22	0.0908	0.29	0.0254	0.02
GA4	-0.24	0.0682	0.38	0.00337	-0.13	0.331	-0.03	0.793	-0.2	0.124	0.1	0.474	0.21	0.104	0.1	0.437	-0.24	0.0708	0.29	0.0287	-0.07	0.591	-0.03	0.815	0.16	0.219	0.18	0.175	-0.19	0.146	0.42	0.000839	0.11	0.411	-0.14	0.305	-0.15	0.264	-0.09	0.476	0.06	0.645	0.22	0.0977	0.07	0.578	0.35	0.00591	0.03
IAA	0.22	0.0916	-0.31	0.0162	-0.1	0.438	0.05	0.716	0.16	0.212	-0.08	0.533	-0.02	0.896	-0.2	0.124	0.14	0.3	0.13	0.333	0.5	5.29e-05	0.18	0.166	-0.18	0.161	0.01	0.941	0.11	0.427	-0.12	0.351	-0.04	0.773	-0.02	0.894	0.07	0.624	0.02	0.9	-0.18	0.178	-0.09	0.49	-0.19	0.144	-0.32	0.0135	0.05
[truncated: 93 more columns]
